# Supplementary material for: Search Engine Gender Bias
Source: Front Big Data. 2021 May 26;4:622106. doi: 10.3389/fdata.2021.622106 (PMC8187950; doi:10.3389/fdata.2021.622106)
Supplement: Supplementary file 1 [file DataSheet1.csv]

ID	PersonalComputerOrLaptop	Age	MainSearchEngineGoogle	Gender	Education	Study	CountryOfOrigin	Location	LanguageGoogleSearches	GoogleAccount	OtherSearchEngines	JobGoogle	PoliticsGoogle	JobDDG	PoliticsDDG	AwarenessPersonalisation	EatingBehaviour	OpinionOutsourcing	OpinionTrump	OpinionRefugeesEurope	InvolvementPolitics	CookiesDeleted	filter_$
1	1	22	1	0	0	2	0	0	0	1	1	3	0	0	0	1	3	1	0	1	0	0	1
2	1	22	1	0	1	2	4	4	0	1	1	-1	-2	0	0	1	3	1	2	4	3	0	1
3	1	23	1	0	1	1	3	3	0	1	1	0	1	1	0	1	3	3	4	4	0	0	1
4	1	18	1	0	3	4	4	4	0	1	1	-3	-4	999	999	0	3	0	0	3	0	0	1
5	1	21	1	0	1	0	1	1	0	1	1	2	-4	1	0	0	3	0	0	0	2	0	1
6	1	20	1	0	1	2	0	0	1	1	0	-1	3	0	0	1	2	0	3	1	3	0	1
7	1	23	1	1	0	4	4	1	0	1	1	3	0	1	0	1	3	2	3	1	0	0	1
8	1	21	1	0	1	1	4	0	0	1	1	-1	999	1	0	1	3	0	3	1	2	0
9	1	18	1	1	2	4	1	1	2	1	1	2	4	999	999	1	2	2	3	0	3	0	1
10	1	21	1	1	1	2	2	2	4	1	1	4	-4	999	999	1	2	0	4	0	0	0	1
11	1	21	1	1	1	3	0	0	1	1	1	4	-4	1	0	1	3	3	4	1	2	0	1
12	1	21	1	1	1	1	1	1	0	1	1	3	-4	1	0	1	2	0	4	0	3	0	1
13	1	20	1	0	1	1	0	0	0	1	4	3	-4	0	0	1	3	3	3	0	1	0	1
14	1	22	1	1	1	4	1	1	2	1	1	5	-4	1	0	0	3	3	3	1	0	0	1
15	1	20	1	1	1	0	0	0	1	1	1	6	-4	0	0	1	2	3	4	0	1	0	1
16	1	23	1	1	1	1	0	0	0	1	2	-3	1	999	999	1	0	3	3	3	1	0	1
17	1	22	1	1	0	3	2	0	3	1	1	-5	-2	0	0	1	1	0	3	1	1	0	1
18	1	21	1	1	1	2	2	0	0	1	1	-1	-3	-1	0	1	1	0	3	1	2	0	1
19	1	20	1	0	3	4	0	0	1	1	1	1	-4	0	0	1	2	2	0	0	1	0	1
20	1	19	1	0	3	4	0	0	0	1	1	1	3	-1	0	1	3	1	4	1	1	0	1
21	1	23	1	0	0	4	0	0	0	1	1	3	3	-1	0	1	2	1	3	0	1	0	1
22	1	20	1	1	1	2	0	0	0	1	1	3	6	-1	999	1	3	1	4	0	2	0	1
23	1	23	1	1	1	4	3	3	0	1	1	2	0	-1	0	0	2	3	0	0	1	0	1
24	1	20	1	1	1	2	3	0	0	1	1	3	1	-1	0	1	1	1	4	0	1	0	1
25	1	22	1	0	1	2	0	0	0	1	1	5	-4	0	0	1	3	0	3	1	2	0	1
26	1	19	1	1	1	1	0	0	1	1	1	5	-4	0	0	1	3	0	3	0	1	0	1
27	1	26	1	0	0	1	0	0	0	1	1	5	1	-1	0	1	3	3	4	1	0	0	1
28	1	23	1	1	0	3	0	0	0	1	1	5	-4	0	0	0	3	0	3	0	1	0	1
29	1	25	1	0	2	1	0	0	0	1	1	4	1	0	0	1	3	0	4	1	1	0	1
30	1	19	1	1	1	4	0	0	1	1	4	0	-4	0	0	1	0	0	4	0	2	0	1
31	1	20	1	1	1	0	0	0	1	1	4	1	-4	0	0	1	3	3	0	1	0	0	1
32	1	21	1	0	2	1	0	4	0	1	1	-1	-3	0	0	1	2	0	4	1	2	0	1
33	1	20	1	0	1	2	0	0	0	1	1	1	1	0	0	1	3	1	0	0	0	0	1
34	1	23	1	0	0	2	0	0	0	1	1	0	1	0	0	1	3	0	0	1	1	0	1
35	1	22	1	1	1	2	0	0	0	1	1	0	-4	0	0	1	3	0	4	1	2	0	1
36	1	21	1	1	1	0	0	0	0	1	4	1	-4	0	0	1	2	0	3	3	1	0	1
37	1	22	1	1	0	0	0	0	1	1	4	-1	1	0	0	1	2	0	3	1	1	0	1
38	1	23	1	0	1	4	0	0	1	1	1	0	-4	-1	0	1	2	1	3	1	1	0	1
39	1	21	1	1	3	0	0	0	1	1	1	-1	1	0	0	1	2	0	3	1	1	0	1
40	1	23	1	0	1	1	0	0	4	1	0	-1	999	999	0	1	3	1	0	0	2	0
41	1	24	1	1	0	3	0	0	1	1	1	1	-4	-1	0	1	2	1	3	0	0	0	1
42	1	23	1	1	1	1	0	0	1	1	1	1	-4	0	0	1	2	0	3	3	0	0	1
43	1	26	1	0	0	1	4	0	0	1	1	-1	999	-1	0	1	3	0	0	0	0	0
44	1	21	1	0	1	1	0	0	1	1	1	1	999	0	0	1	3	0	1	3	1	0
45	1	21	1	0	0	1	0	0	0	1	1	1	-4	-1	0	1	2	0	3	3	0	0	1
46	1	21	1	1	0	0	0	0	1	1	4	1	-4	-1	0	1	2	0	3	0	0	0	1
47	1	22	1	0	0	0	0	0	1	1	1	-1	1	-1	0	1	2	1	4	1	2	0	1
48	1	21	1	0	3	1	0	0	0	1	0	0	-4	-1	0	1	2	0	4	3	1	0	1
49	1	22	1	0	1	2	2	0	4	1	4	1	999	-1	0	1	2	1	3	0	1	0
50	1	28	1	0	0	4	0	0	0	1	1	999	-4	-1	0	1	2	0	0	0	1	0	1
51	1	18	1	1	1	0	0	0	1	1	1	1	1	-1	0	1	3	0	4	2	0	0	1
52	1	23	1	0	1	4	0	0	0	1	1	1	-3	-2	0	1	2	0	3	0	1	0	1
53	1	24	1	0	0	1	0	0	0	1	1	1	1	-1	0	1	3	0	3	1	1	0	1
54	1	25	1	1	2	3	0	0	1	1	1	1	-4	-1	0	1	3	0	4	1	2	0	1
55	1	29	1	0	1	4	4	0	0	1	1	1	1	-1	0	1	2	0	3	0	2	0	1
56	1	22	1	0	2	4	0	0	0	1	1	1	1	-1	0	1	3	0	3	0	2	0	1
57	1	27	1	0	1	4	0	0	0	1	0	1	-1	-1	0	1	1	1	0	0	1	0	1
58	1	25	1	0	0	1	4	0	0	1	1	3	1	-1	0	1	2	0	0	1	1	0	1
59	1	19	1	1	3	0	0	0	1	1	4	3	-3	-2	0	1	1	3	4	0	2	0	1
60	1	18	1	1	1	4	0	0	1	1	1	4	-3	-2	0	1	2	0	3	0	2	0	1
62	1	21	1	0	1	2	0	0	0	1	1	3	-4	1	0	1	3	0	4	1	1	0	1
63	1	24	1	1	2	4	0	0	0	1	1	3	-4	-2	0	1	2	0	3	0	2	0	1
64	1	20	1	0	1	1	1	1	2	1	1	3	-4	1	999	1	3	1	4	1	1	0	1
65	1	24	1	1	1	2	4	4	0	1	1	2	2	1	0	1	2	0	4	0	1	0	1
66	1	25	1	1	0	3	4	4	0	1	1	999	-4	0	0	0	3	1	3	0	1	0	1
67	1	23	1	1	1	3	3	3	0	1	3	999	999	999	999	1	3	0	4	0	1	0
68	1	23	1	1	0	3	4	4	0	1	1	0	1	0	0	1	3	0	4	0	1	0	1
69	1	21	1	1	1	1	4	0	0	1	1	0	1	999	0	1	3	1	4	2	1	0	1
70	1	25	1	0	0	1	4	0	0	1	1	-1	4	0	0	1	3	3	0	1	3	0	1
71	1	24	1	1	1	3	4	4	0	1	1	999	-4	0	999	1	3	0	3	0	0	0	1
72	1	23	1	1	1	2	4	0	0	1	1	-1	1	1	0	0	2	0	3	1	1	4	1
73	0	23	1	0	1	3	4	0	0	1	1	999	999	999	999	1	3	0	3	1	2	4
74	1	21	1	1	0	2	0	0	1	1	1	-1	-4	0	0	1	2	3	4	0	2	4	1
75	1	20	1	1	1	3	1	1	2	1	1	4	-4	1	0	1	2	3	4	3	4	1	1
76	1	21	1	0	1	2	4	0	0	1	1	1	1	0	0	1	3	1	0	3	0	1	1
77	1	22	1	1	2	4	0	0	1	1	1	3	-4	0	0	1	3	3	4	4	2	1	1
78	1	21	1	1	1	2	1	1	0	1	1	-1	-4	1	0	1	2	4	0	0	2	1	1
79	1	23	1	1	0	0	0	0	1	1	1	1	-4	-1	0	1	2	0	3	0	1	1	1
80	1	23	1	0	0	1	0	0	0	1	1	1	1	0	0	1	3	1	3	0	0	1	1
81	1	23	1	1	0	4	0	0	0	1	1	5	-4	0	0	1	3	1	4	0	2	1	1
82	1	20	1	1	1	4	2	2	0	1	2	5	-4	0	3	1	2	3	4	1	2	1	1
83	1	21	1	0	0	1	0	0	0	1	4	1	-4	0	0	1	3	1	0	3	1	1	1
84	1	21	1	1	1	0	0	0	1	1	4	1	-4	0	0	1	2	0	3	0	1	1	1
85	1	23	1	0	0	4	0	0	0	1	1	1	-4	0	0	1	2	0	4	2	0	1	1
86	1	25	1	0	1	1	1	1	0	1	2	1	-4	-1	0	1	3	2	4	0	1	1	1
87	1	23	1	1	1	3	2	0	0	1	1	-1	-3	-1	0	1	1	3	4	1	1	1	1
88	1	27	1	1	0	4	0	0	0	1	1	5	-2	-1	0	1	3	0	4	1	2	1	1
89	1	20	1	1	1	2	0	0	0	1	1	3	-4	-2	0	1	2	0	3	0	2	1	1
90	1	19	1	0	1	2	0	0	1	1	1	2	999	-1	999	1	3	1	3	0	1	2
91	1	21	1	0	1	1	0	0	0	1	1	-1	-4	-1	0	1	3	1	3	0	1	2	1
92	1	24	1	0	1	4	4	4	4	1	1	-3	-4	0	0	0	2	3	0	3	0	3	1
93	1	20	1	0	3	4	0	0	0	1	1	0	-4	0	0	1	3	3	3	0	3	3	1
94	1	20	1	0	1	2	4	0	4	1	3	-1	1	1	0	1	2	0	0	1	0	3	1
95	1	22	1	0	1	1	1	1	0	1	1	2	-4	1	0	0	3	3	3	0	2	3	1
96	1	21	1	0	1	4	2	2	3	1	1	1	-4	0	0	1	3	4	3	1	1	3	1
97	1	21	1	0	1	4	0	0	0	1	0	3	1	-1	0	1	2	0	3	1	1	3	1
98	1	20	1	1	1	2	0	0	0	1	2	5	999	0	0	1	3	1	3	0	1	3
99	1	23	1	0	1	4	2	4	0	1	0	3	-3	3	999	1	2	0	4	1	4	3	1
100	1	24	1	0	1	2	0	0	0	1	1	1	-4	0	0	1	3	0	3	1	0	3	1
101	1	23	1	0	1	1	0	0	0	1	3	1	-4	0	0	1	2	0	3	0	2	3	1
102	1	24	1	0	0	2	0	0	1	1	3	3	1	-2	0	1	3	0	4	3	2	3	1
103	1	22	1	1	0	3	4	0	0	1	2	1	-4	0	0	1	3	3	4	0	2	3	1
